# Supplementary material for: Systematic ocular phenotyping of 8,707 knockout mouse lines identifies genes associated with abnormal corneal phenotypes
Source: BMC Genomics. 2025 Jan 20;26:48. doi: 10.1186/s12864-025-11222-8 (PMC11744888; doi:10.1186/s12864-025-11222-8)
Supplement: Supplementary file 2 — Supplementary Material 2: Supplemental Table 1: A list of all candidate CD genes. Red highlights the 7 HET genes that were not associated with lethality or subviability. A coding system for phenotype systems is included. Table 2: A list of all established CD genes along with their effects of embryo and lethality phenotypes as noted by the IMPC. Table 3: A list of both candidate and established CD genes along with the names used to query in STRING and KEGG. [file 12864_2025_11222_MOESM2_ESM.xlsx]

## Sheet: Supplemental Table 1
Gene (mouse)	Ortholog	Gene Name	Gene Location	Mouse PMID	Human PMID	Knock-out Mouse	Phenotyping center	Corneal Phenotype	Zygosity	Life stage	Gender specificity	P-value	Other Systemic Phenotypes	Embryonic Lethal (Hom)	plae
9930012K11Rik	C8orf58	RIKEN cDNA 9930012K11 gene	8p21.3	N/A	N/A	N/A	BCM	decreased cornea thickness	homozygote	Early adult		2.29e-05	9		x
Abcg2	ABCG2	ATP binding cassette subfamily G member 2 (Junior blood group)	4q22.1	N/A	N/A	12218177	JAX	fused cornea and lens	heterozygote	Early adult		8.55e-07	14		x
Abi2	ABI2	abelson-interactor 2	2q33.2	15572692	N/A	15572692	TCP	abnormal cornea morphology	homozygote	Early adult	male	1.51e-16	1, 9, 13, 14, 16, 20		x
Acsl5	ACSL5	achaete-scute family bHLH transcription factor 5	1q32.1	N/A	N/A	N/A	UC Davis	corneal opacity	homozygote	Early adult	female	1.75e-09	6, 12,14, 15
Adgrf4	GPR115	adhesion G protein-coupled receptor F4	6p12.3	N/A	N/A	N/A	BCM	increased cornea thickness	homozygote	Early adult	male	5.29e-10	18
Adgrg7	ADGRG7	adhesion G protein-coupled receptor G7	3q12.2	N/A	N/A	N/A	BCM	increased cornea thickness	homozygote	Early adult	female	2.94e-05	12
Adipor1	ADIPOR1	adiponectin receptor 1	1q32.1	N/A	N/A	30254279	ICS	decreased cornea thickness	homozygote	Early adult		5.28e-07	3, 6, 12, 13, 14		x
Agap1	AGAP1	ArfGAP with GTPase domain, ankyrin repeat and PH domain 1	2q37.2	N/A	N/A	N/A	WTSI	abnormal cornea morphology corneal opacity fused cornea and lens	homozygote homozygote homozygote	Early adult Early adult Early adult	male male male	2.56E-6 6.84E-9 1.15E-9	3, 4, 7, 9, 13, 14, 15, 18		x
Ahcyl1	AHCYL1	S-adenosylhomocysteine hydrolase-like 1	1p13.3	N/A	N/A	N/A	WTSI	abnormal cornea morphology	homozygote	Early adult	female	3.41e-05	2014-06-07		x
Ahsa2	AHSA2P	activator of heat shock protein ATPase 2	2p15	N/A	N/A	N/A	ICS	abnormal cornea morphology	homozygote	Early adult	female	5.17e-05
Ahsg	AHSG	alpha-2-HS-glycoprotein	3q27.2	N/A	N/A	15806395	UC Davis	corneal opacity	homozygote	Early adult		8.36e-06	2008-03-07
AI837181	C11orf68	expressed sequence AI837181	11q13.1	N/A	N/A	N/A	BCM	increased cornea thickness	homozygote	Early adult		1.3e-05	18		x
Ankrd35	ANKRD35	ankyrin repeat domain 35	1q21.1	N/A	N/A	N/A	JAX	abnormal cornea morphology	homozygote	Early adult		1.2e-05			x
Anpep	ANPEP	alanyl (membrane) aminopeptidase	15q26.1	N/A	N/A	N/A	HMGU	abnormal cornea morphology corneal deposits	homozygote homozygote	Early adult Early adult		3.85E-6 1.89E-6	2024-05-12		x
App	APP	amyloid beta (A4) precursor protein	21q21.3	N/A	30930125	22912719	ICS	increased cornea thickness	heterozygote	Early adult	male	2.92e-07	7, 8, 13, 14, 18		x
Aqp11	AQP11	aquaporin 11	11q14.1	N/A	22974000	27582095	JAX	fused cornea and lens	heterozygote	Early adult	male	7.82e-05	2020-06-14
Ascc1	ASCC1	activating signal cointegrator 1 complex subunit 1	10q22.1	N/A	N/A	N/A	BCM	increased cornea thickness	heterozygote	Early adult	male	5.74e-11	2018-12-15		x
Aspa	ASPA	aspartoacylase	17p13.2	N/A	N/A	10894262	HMGU	abnormal cornea morphology corneal opacity	homozygote homozygote	Early adult Early adult	male female	2.01E-8 1.32E-7	2014-06-13
Asxl1	ASXL1	additional sex combs like 1, Transcriptional Regulator	20q11.21	N/A	N/A	22436456	WTSI	corneal opacity	heterozygote	Early adult	male	7.59E-5 2.83E-5	6, 7, 13, 14		x
Atp8b1	ATP8B1	ATPase, class I, type 8B, member 1	18q21.31	N/A	N/A	17448567	TCP	corneal opacity	homozygote	Early adult		4.2e-06	1, 3, 6, 7, 8, 12, 13, 15, 16, 20
Aurka	AURKA	aurora kinase A	20q13.2	N/A	N/A	32591441	JAX	sclerocornea	heterozygote	Early adult	female	1.43e-05	2018-06-07	x	x
Bace2	BACE2	beta-site APP-cleaving enzyme 2	21q22.2-q22.3	N/A	N/A	15987683	ICS	increased cornea thickness	homozygote	Early adult	male	3.02e-05	14		x
Barx2	BARX2	BarH-like homeobox 2	11q24.3	21750040	N/A	15728386	MRC Harwell	abnormal cornea morphology corneal opacity corneal vascularization	homozygote homozygote homozygote	Early adult Early adult Early adult	male female male	1.75E-16 5.47E-14 1.82E-9	7, 8, 9, 12, 13, 14, 18
Best2	BEST2	bestrophin 2	19p13.13	18936135	N/A	18385076	JAX	corneal deposits	heterozygote	Early adult		6.43e-07	18
BLTP2	KIAA0100	RIKEN cDNA 2610507B11 gene	17q11.2	20019881	N/A	20019881	JAX	abnormal cornea morphology	heterozygote	Early adult	male	3.18e-05	18	x	x
Bmp4	BMP4	bone morphogenetic protein 4	14q22.2	N/A	9856772	N/A	BCM	increased cornea thickness	heterozygote	Early adult	male	2.07e-05	12, 13, 15, 17, 18	x	x
Bnc2	BNC2	basonuclin 2	9p22.3-p22.2	17971852	N/A	17971852	ICS	increased cornea thickness	heterozygote	Early adult	female	9.64e-09	13		x
Bri3	BRI3	brain protein I3	7q21.3	N/A	N/A	N/A	BCM	corneal opacity	homozygote	Early adult		2.65e-05	18		x
Camsap3	CAMSAP3	calmodulin regulated spectrin-associated protein family, member 3	19p13.2	N/A	N/A	N/A	WTSI	abnormal cornea morphology corneal opacity fused cornea and lens	homozygote homozygote homozygote	Early adult Early adult Early adult		5.82E-6 1.75E-6 1.46E-5	3, 6, 7, 13, 14, 15, 16, 18		x
Ccdc178	CCDC178	coiled coil domain containing 178	18q12.1	N/A	N/A	N/A	BCM	corneal opacity	homozygote	Early adult		7.11e-05
Ccr3	CCR3	chemokine (C-C motif) receptor 3	3p21.31	24931155	32485201	29798315	CCP-IMG	abnormal cornea morphology	homozygote	Early adult	female	6.72e-06	1, 6, 12, 15
Ceacam16	CEACAM16	carcinoembryonic antigen-related cell adhesion molecule 16	19q13.31-q13.32	N/A	N/A	25080593	JAX	sclerocornea	homozygote	Early adult	male	3.53e-05	14
Celsr1	CELSR1	cadherin, EGF LAG seven-pass G-type receptor 1	22q13.31	N/A	N/A	25406397	MRC Harwell	corneal opacity	heterozygote	Early adult		2.56e-05	1, 4, 6, 9, 13, 14 ,15, 16, 18
Chmp3	CHMP3	charged multivesicular body protein 3	2p11.2	N/A	N/A	N/A	BCM	abnormal cornea morphology	heterozygote	Early adult		1.48e-05	13, 18	x	x
Chsy1	CHSY1	chondroitin sulfate synthase 1	15q26.3	N/A	21984434	N/A	UC Davis	corneal opacity	homozygote	Early adult	female	4.33e-10	6, 9, 10, 12, 13, 14, 15		x
Cidea	CIDEA	cell death-inducing DNA fragmentation factor, alpha subunit-like effector A	18p11.21	N/A	N/A	31563853	ICS	abnormal cornea morphology corneal opacity	homozygote homozygote	Early adult Early adult	female female	3.44E-5 3.44E-5	14, 15
Cldnd2	CLDND2	claudin domain containing 2	19q13.41	N/A	N/A	N/A	ICS	increased cornea thickness	homozygote	Early adult	male	6.9e-05	14
Clec5a	CLEC5A	C-type lectin domain family 5, member a	7q34	N/A	N/A	N/A	UC Davis	corneal opacity	homozygote	Early adult	female	1.09e-05	1, 6, 12, 14
Clic5	CLIC5	chloride intracellular channel 5	6p21.1	N/A	N/A	N/A	BCM	increased cornea thickness	homozygote	Early adult	female	5.39e-16	2024-07-13
Cog6	COG6	component of oligomeric golgi complex 6	13q14.11	N/A	N/A	N/A	WTSI	abnormal cornea morphology	homozygote	Early adult	female	3.41e-05	6, 7, 9, 14
Cog7	COG7	component of oligomeric golgi complex 7	16p12.2	N/A	N/A	N/A	JAX	corneal deposits	heterozygote	Early adult	female	1.72e-06	2018-12-13	x	x
Coq6	COQ6	coenzyme Q6 monooxygenase	14q24.3	N/A	N/A	30737270	ICS	abnormal cornea morphology	heterozygote	Early adult		4.2e-05	8, 13, 14, 15, 17, 18	x	x
Crtc3	CRTC3	CREB regulated transcription coactivator 3	15q26.1	N/A	N/A	29784793	UC Davis	corneal opacity	heterozygote	Early adult		7.45e-06	15, 18
Cubn	CUBN	cubilin (intrinsic factor-cobalamin receptor)	10p13	N/A	N/A	16787536	BCM	fused cornea and lens	heterozygote	Early adult	female	1.63e-05	18
Dap	DAP	death-associated protein	5p15.2	N/A	N/A	21997486	WTSI	abnormal cornea morphology	homozygote	Early adult		2.56e-05	7, 12, 14, 15		x
Dbn1	DBN1	drebrin 1	5q35.3	N/A	N/A	28416666	BCM	increased cornea thickness	homozygote	Early adult	female	2.98e-05	6, 7, 9, 12, 13, 14, 15, 17, 18		x
Ddx21	DDX21	DExD box helicase 21	10q22.1	N/A	N/A	N/A	BCM	increased cornea thickness	heterozygote	Early adult	male	2.08e-05	18		x
Dhx40	DHX40	DEAH (Asp-Glu-Ala-His) box polypeptide 40	17q23.1	N/A	N/A	N/A	BCM	abnormal cornea morphology	homozygote	Early adult	male	7.47e-05	6, 7, 12, 13, 15		x
Dnm1l	DNM1L	dynamin 1-like	12p11.21	N/A	N/A	N/A	ICS	abnormal cornea morphology	heterozygote	Early adult		1.92e-05	2018-09-13		x
Dsc2	DSC2	desmocollin 2	18q12.1	N/A	31561249	31967937	WTSI	abnormal cornea morphology corneal opacity corneal vascularization	homozygote homozygote homozygote	Early adult Early adult Early adult	male male male	6.6E-12 2.07E-15 5.76E-17	12		x
Dsg1b	DSG1	desmoglein 1 beta	18q12.1	N/A	N/A	N/A	WTSI	abnormal cornea morphology	homozygote	Early adult	female	5.22e-08	2009-06-07
Dsg2	DSG2	desmoglein 2	18q12.1	10634593	N/A	36291052	BCM	decreased cornea thickness	homozygote	Early adult	female	3.64e-05	5, 9, 12, 18
Dusp11	DUSP11	dual specificity phosphatase 11 (RNA/RNP complex 1-interacting)	2p13.1	N/A	N/A	32796023	ICS	abnormal cornea morphology	homozygote	Early adult	female	6.58e-05	2014-12-13		x
Eef1d	EEF1D	eukaryotic translation elongation factor 1 delta	8q24.3	N/A	N/A	33913197	UC Davis	corneal opacity	heterozygote	Early adult		8.45e-06	3, 6, 9, 12, 14, 15, 17, 18, 20		x
Efna4	EFNA4	ephrin A4	1q21.3	N/A	N/A	N/A	JAX	abnormal cornea morphology	homozygote	Early adult	female	5.91e-05	13, 14
Ehmt1	EHMT1	euchromatic histone methyltransferase 1	9q34.3	N/A	N/A	19896504	MARC	corneal opacity	heterozygote	Early adult	female	1.09e-05	6, 12, 13, 14, 15, 18		x
Elk4	ELK4	member of ETS oncogene family	1q32.1	N/A	N/A	N/A	MRC Harwell	abnormal cornea morphology corneal opacity	homozygote homozygote	Early adult Early adult	male male	1.72E-6 1.72E-6	6, 7, 14, 15
Elmo3	ELMO3	engulfment and cell motility 3	16q22.1	N/A	N/A	N/A	UC Davis	corneal opacity	homozygote	Early adult	male	6.51e-06	3
Esyt1	ESYT1	extended synaptotagmin-like protein 1	12q13.2	N/A	N/A	N/A	HMGU	sclerocornea	homozygote	Early adult	female	2.83e-05	4, 7, 13, 15		x
Fam131a	FAM131A	family with sequence similarity 131, member A	3q27.1	N/A	N/A	N/A	BCM	increased cornea thickness	homozygote	Early adult	male	2.89e-14			x
Fam20a	FAM20A	golgi associated secretory pathway pseudokinase	17q24.2	N/A	N/A	35278791	UC Davis	corneal opacity	homozygote	Early adult		2.6e-11	4, 7, 8, 14, 15, 20
Fancf	FANCF	Fanconi anemia, complementation group F	11p14.3	N/A	N/A	21915857	JAX	corneal opacity	homozygote	Early adult	male	5.22e-05	6		x
Fbn2	FBN2	fibrillin 2	5q23.3	22876117	N/A	20161761	RBRC	corneal opacity corneal vascularization	homozygote homozygote	Early adult Early adult	female female	3.49E-11 4.32E-6	4, 6, 7, 8, 9, 12, 13, 14, 15, 20		x
Fbxl18	FBXL18	F-box and leucine-rich repeat protein 18	7p22.1	N/A	N/A	N/A	MARC	abnormal cornea morphology	homozygote	Early adult		4.19e-05	6
Fbxo21	FBXO21	F-box protein 21	12q24.22	N/A	N/A	N/A	JAX	abnormal cornea morphology	homozygote	Early adult	female	4.95e-05	13		x
Fem1c	FEM1C	fem 1 homolog c	5q22.3	N/A	N/A	N/A	BCM	decreased cornea thickness	homozygote	Early adult	female	1.5e-05			x
Fgf10	FGF10	fibroblast growth factor 10	5p12	36715672	37988104	9784490	MRC Harwell	abnormal cornea morphology corneal opacity	heterozygote heterozygote	Early adult Early adult	female female	2.47E-11 6.88E-11	6, 9, 12, 13, 14, 15, 18		x
Fgf20	FGF20	fibroblast growth factor 20	8p22	N/A	N/A	22235191	CCP-IMG	corneal opacity	homozygote	Early adult		7.5e-05	1, 4, 6, 7,8, 9, 10, 12, 13, 15, 16, 17, 20
Fkbp5	FKBP5	FK506 binding protein 5	6p21.31	N/A	N/A	27527158	UC Davis	corneal opacity	homozygote	Early adult	male	8.63e-05	15, 18. 20		x
Foxe3	FOXE3	forkhead box E3	1p33	16199865	19708017	16199865	UC Davis	corneal opacity	homozygote	Early adult	male	4.14e-06	1, 9, 13, 16
Foxo3	FOXO3	forkhead box O3	6q21	N/A	N/A	12855809	JAX	sclerocornea	homozygote	Early adult	male	4.7e-05	6, 7, 12, 13, 14, 15		x
Frmd3	FRMD3	FERM domain containing 3	9q21.32	N/A	N/A	N/A	JAX	abnormal cornea morphology	homozygote	Early adult	female	6.22e-05	13
Gabra2	GABRA2	gamma-aminobutyric acid (GABA) A receptor, subunit alpha 2	4p12	N/A	N/A	18313124	MRC Harwell	corneal opacity	homozygote	Early adult	female	2.44e-05	12, 13, 14, 15
Gimap3	GIMAP5	GTPase, IMAP family member 3	7q36.1	N/A	N/A	24510501	JAX	abnormal cornea morphology	homozygote	Early adult	male	2.97e-05
Gipr	GIPR	gastric inhibitory polypeptide receptor	19q13.32	N/A	N/A	30567927	BCM	increased cornea thickness	homozygote	Early adult	female	9e-05
Glyctk	GLYCTK	glycerate kinase	3p21.2	N/A	N/A	N/A	JAX	abnormal cornea morphology	homozygote	Early adult	female	1.2e-05	14
Gmppa	GMPPA	GDP-mannose pyrophosphorylase A	2q35	N/A	N/A	33755596	TCP	corneal opacity	homozygote	Early adult	male	3.04e-05	2014-06-13		x
Gpc4	GPC4	glypican 4	Xq26.2	N/A	23744997	20562862	JAX	corneal opacity	hemizygote	Early adult	male	4.33e-06	2014-06-13		x
Hbs1l	HBS1L	Hbs1-like (S. cerevisiae)	6q23.3	N/A	21540477	30707697	WTSI	corneal opacity	homozygote	Early adult	female	6.25e-05	4, 6, 7, 8, 14, 15, 16		x
Hip1	HIP1	huntingtin interacting protein 1	7q11.23	N/A	N/A	30049830	HMGU	abnormal cornea morphology corneal opacity	homozygote homozygote	Early adult Early adult	male male	2.37E-5 4.57E-6	7, 13, 14, 15		x
Hmcn2	HMCN2	hemicentin 2	9q34.11	N/A	N/A	N/A	BCM	increased cornea thickness	homozygote	Early adult	male	2.08e-05	6
Hrh4	HRH4	histamine receptor H4	18q11.2	N/A	N/A	12626656	ICS	increased cornea thickness	homozygote	Early adult		1.88e-06	12
Hsf4	HSF4	heat shock transcription factor 4	16q22.1	N/A	19182255	34339841	JAX	abnormal cornea morphology	homozygote	Early adult		3.71e-05	2024-09-14		x
Hspb6	HSPB6	heat shock protein, alpha-crystallin-related, B6	19q13.12	N/A	N/A	N/A	JAX	abnormal cornea morphology	homozygote	Early adult	female	2.5e-05	6, 7, 13, 14, 18
Hyal4	HYAL4	hyaluronoglucosaminidase 4	7q31.32	N/A	N/A	N/A	BCM	increased cornea thickness	homozygote	Early adult		8.02e-05	2024-07-18
Id3	ID3	inhibitor of DNA binding 3	1p36.12	N/A	26712606	10454544	UC Davis	corneal opacity	homozygote	Early adult		1.29e-05	1, 6, 12, 13, 15, 16, 20		x
Ifi27l2a	IFI27L2A	interferon, alpha-inducible protein 27 like 2A	14q32.12	N/A	N/A	26699642	HMGU	abnormal cornea morphology	homozygote	Early adult	male	6.1e-06	2014-08-12		x
Il12rb1	IL12RB1	interleukin 12 receptor, beta 1	19p13.11	N/A	N/A	25404030	BCM	increased cornea thickness	homozygote	Early adult		1.66e-08	2014-06-09		x
Iqcb1	IQCB1	IQ calmodulin-binding motif containing 1	3q13.33	N/A	N/A	30713422	BCM	increased cornea thickness	heterozygote	Early adult	female	3.11e-15	12, 13, 14, 15, 18		x
Irx3	IRX3	Iroquois related homeobox 3	16q12.2	N/A	20164457	30246301	MRC Harwell	abnormal cornea morphology	homozygote	Early adult	female	1.28e-06	4, 7, 13, 14, 15		x
Itpr3	ITPR3	inositol 1,4,5-triphosphate receptor 3	6p21.31	24901844	N/A	24901844	UC Davis	corneal opacity	homozygote	Early adult		5.67e-05	2015-06-09
Kat14	KAT14	lysine acetyltransferase 14	20p11.23	N/A	N/A	N/A	WTSI	abnormal cornea morphology corneal opacity corneal vascularization	homozygote homozygote homozygote	Early adult Early adult Early adult	female female female	4.17E-8 4.60E-10 3.52E-5	4, 6, 7, 9, 12, 14, 15		x
Kctd1	KCTD1	potassium channel tetramerisation domain containing 1	18q11.2	36579937	36579937	36579937	JAX	corneal vascularization sclerocornea	homozygote homozygote	Early adult Early adult		1.54E-5 3.47E-14	6, 7, 12, 13, 14		x
Kdm8	KDM8	lysine (K)-specific demethylase 8	16p12.1	N/A	N/A	N/A	MRC Harwell	corneal vascularization fused cornea and lens	heterozygote heterozygote	Early adult Early adult	female	7.11e-05	6, 9, 12, 13, 14, 15, 18	x
Kifc3	KIFC3	kinesin family member C3	16q21	N/A	N/A	11154264	BCM	increased cornea thickness	homozygote	Early adult	female	9.66e-06			x
Klf12	KLF12	Kruppel-like factor 12	13q22.1	N/A	28916725	31300511	ICS	increased cornea thickness	heterozygote	Early adult	female	6.88e-06	14		x
Klhdc2	KLHDC2	kelch domain containing 2	14q21.3	N/A	N/A	30526872	MRC Harwell	corneal opacity	heterozygote	Early adult	male	5.9e-05	4, 6, 9, 13, 14, 15, 18		x
Klhl5	KLHL5	kelch-like 5	4p14	N/A	N/A	N/A	CCP-IMG	abnormal cornea morphology	homozygote	Early adult	female	1.33e-05	7, 9, 13, 14, 20		x
Knstrn	KNSTRN	kinetochore-localized astrin/SPAG5 binding	15q15.1	N/A	N/A	N/A	ICS	abnormal cornea morphology cornea ulcer	homozygote homozygote	Early adult Early adult		7.96E-5 6.9E-5	1, 6, 13, 14, 16		x
Lama4	LAMA4	laminin, alpha 4	6q21	11809810	N/A	11809810	UC Davis	corneal opacity	homozygote	Early adult		2.75e-06	6, 9, 12, 14, 15		x
Lmna	LMNA	lamin A	1q22	N/A	N/A	10579712	ICS	cornea ulcer	heterozygote	Early adult		1.73e-05	7, 8, 15, 18		x
Lpcat2b	LPCAT2	lysophosphatidylcholine acyltransferase 2B	1p22.1	N/A	N/A	28341636	JAX	corneal deposits	homozygote	Early adult	female	2.68e-05
Lrrfip1	LRRFIP1	leucine rich repeat (in FLII) interacting protein 1	2q37.3	N/A	N/A	31258662	BCM	increased cornea thickness	homozygote	Early adult		6.7e-07	2024-09-18
Ltn1	LTN1	listerin E3 ubiquitin protein ligase 1	21q21.3	N/A	N/A	N/A	CCP-IMG	abnormal cornea morphology	homozygote	Early adult	female	4.12e-05	6, 11, 13, 14 ,15, 18		x
Mapkap1	MAPKAP1	mitogen-activated protein kinase associated protein 1	9q33.3	N/A	N/A	N/A	BCM	increased cornea thickness	heterozygote	Early adult	male	3.38e-05	12, 15, 17, 18		x
Mcur1	MCUR1	mitochondrial calcium uniporter regulator 1	6p23	N/A	N/A	N/A	BCM	increased cornea thickness	homozygote	Early adult	male	2.59e-06			x
Mettl5	METTL5	methyltransferase like 5	2q31.1	N/A	N/A	35005123	HMGU	abnormal cornea morphology	homozygote	Early adult		1.1e-05	3, 4, 6, 7, 12, 13, 14, 15		x
Mir96	MIR96	microRNA 96	7q32.2	27035623	N/A	28559309	WTSI	abnormal cornea morphology	homozygote	Early adult	male	3.26e-05	3, 6, 7, 12, 13, 14, 15
Morn1	MORN1	MORN repeat containing 1	1p36.32	N/A	N/A	N/A	BCM	increased cornea thickness	homozygote	Early adult	female	7.99e-06
Mthfd2	MTHFD2	methylenetetrahydrofolate dehydrogenase	2p13.1	N/A	N/A	N/A	BCM	increased cornea thickness	heterozygote	Early adult	female	4.2e-07	4, 7, 9, 12, 13, 15, 17, 18	x
Mtmr3	MTMR3	myotubularin related protein 3	22q12.2	N/A	N/A	N/A	JAX	abnormal cornea morphology	homozygote	Early adult	female	3.41e-05	2014-06-13		x
Myo10	MYO10	myosin X	5p15.1	29229982	N/A	29229982	WTSI	abnormal cornea morphology corneal opacity fused cornea and lens	homozygote homozygote homozygote	Early adult Early adult Early adult	female female female	3.62E-11 5.30E-13 1.39E-14	7, 8, 9, 13, 14		x
Myo5a	MYO5A	myosin VA	15q21.2	N/A	N/A	N/A	WTSI	abnormal cornea morphology	homozygote	Early adult		9.79e-05			x
Myrf	MYRF	myelin regulatory factor	11q12.2	N/A	N/A	31048900	BCM	increased cornea thickness	heterozygote	Early adult		1.55e-08	18
Nab2	NAB2	Ngfi-A binding protein 2	12q13.3	N/A	N/A	16136673	ICS	abnormal cornea morphology	homozygote	Early adult	female	1.28e-05	13, 14		x
Nadsyn1	NADSYN1	NAD synthetase 1	11q13.4	N/A	N/A	N/A	UC Davis	corneal opacity corneal vascularization	homozygote homozygote	Early adult Early adult	female	7.42E-06 1.24E-08	6, 11, 12, 13,15, 16		x
Ncs1	NCS1	neuronal calcium sensor 1	9q34.11	N/A	N/A	26738968	ICS	abnormal cornea morphology	homozygote	Early adult	female	1.28e-05	13, 14, 18		x
Nfil3	NFIL3	nuclear factor, interleukin 3, regulated	9q22.31	N/A	N/A	24442434	UC Davis	abnormal cornea morphology	homozygote	Early adult	male	1.04e-06	1, 6, 7, 10, 15		x
Nfkb1	NFKB1	nuclear factor of kappa light polypeptide gene enhancer in B cells 1, p105	4q24	N/A	N/A	N/A	WTSI	abnormal cornea morphology	homozygote	Early adult	female	2.05e-08	6, 9, 14, 15		x
Ngp	NGP	neutrophilic granule protein	N/A	N/A	N/A	N/A	BCM	corneal opacity	homozygote	Early adult		1.33e-05	2015-07-12
Nmral1	NMRAL1	NmrA-like family domain containing 1	16p13.3	N/A	N/A	N/A	UC Davis	corneal opacity	homozygote	Early adult	female	8.61e-05	2014-11-13		x
Nodal	NODAL	nodal	10q22.1	N/A	N/A	N/A	MRC Harwell	corneal vascularization	heterozygote	Early adult		1.15e-05	6, 12, 13, 14, 18	x
Nsun2	NSUN2	NOL1/NOP2/Sun domain family member 2	5p15.31	N/A	N/A	31287866	WTSI	abnormal cornea morphology	homozygote	Early adult		1.18e-06	2013-07-08
Otor	OTOR	otoraplin	20p12.1	N/A	N/A	N/A	BCM	increased cornea thickness	homozygote	Early adult	male	1.17e-05	18
Pah	PAH	phenylalanine hydroxylase	12q23.2	N/A	N/A	33790381	TCP	abnormal cornea morphology	homozygote	Early adult	male	1.93e-05	1, 6, 7, 9, 13, 16, 18
Papss2	PAPSS2	3'-phosphoadenosine 5'-phosphosulfate synthase 2	10q23.2	N/A	N/A	33819483	BCM	increased cornea thickness	heterozygote	Early adult	male	1.41e-05	18		x
Parl	PARL	presenilin associated, rhomboid-like	3q27.1	N/A	N/A	16839884	MRC Harwell	corneal opacity	heterozygote	Early adult		1.76e-05	2024-06-13
Pax6	PAX6	paired box 6	11p13	N/A	N/A	N/A	UC Davis	corneal opacity corneal vascularization	heterozygote heterozygote	Early adult Early adult	male male	1.54E-8 2.87E-11	4, 6, 10, 12, 13, 15, 17, 18		x
Pcdh18	PCDH18	protocadherin 18	4q28.3	N/A	N/A	N/A	UC Davis	corneal opacity	homozygote	Early adult	female	4.4e-06	6, 7, 12, 13, 14, 15		x
Pcsk6	PCSK6	proprotein convertase subtilisin/kexin type 6	15q26.3	N/A	N/A	10809672	JAX	corneal opacity	homozygote	Early adult		3.51e-06	13
Pde4dip	PDE4DIP	phosphodiesterase 4D interacting protein	1q21.2	N/A	N/A	35860864	BCM	increased cornea thickness	heterozygote	Early adult	female	8.15e-05	2018-06-07		x
Pepd	PEPD	peptidase D	19q13.11	N/A	N/A	N/A	WTSI	abnormal cornea morphology	homozygote	Early adult		9.11e-05	6, 7, 8, 10, 12, 13, 14		x
Pex3	PEX3	peroxisomal biogenesis factor 3	6q24.2	N/A	N/A	N/A	WTSI	abnormal cornea morphology corneal vascularization	homozygote homozygote	Early adult Early adult	female	8.52E-26 2.56E-5	7, 8, 12, 14, 15		x
Pex6	PEX6	peroxisomal biogenesis factor 6	6p21.1	N/A	N/A	N/A	TCP	abnormal cornea morphology fused cornea and lens	heterozygote heterozygote	Early adult Early adult		8.80E-5 5.69E-5	6, 12, 13, 15, 17, 18		x
Pfn1	PFN1	profilin 1	17p13.2	N/A	31513338	11274401	WTSI	abnormal cornea morphology corneal opacity fused cornea and lens	heterozygote heterozygote heterozygote	Early adult Early adult Early adult	male female	5.59E-5 3.47E-9 4.87E-6	7, 9, 14, 15, 18		x
Pigh	PIGH	phosphatidylinositol glycan anchor biosynthesis, class H	14q24.1	N/A	N/A	N/A	JAX	sclerocornea	heterozygote	Early adult	male	2.84e-05	13, 14, 18	x
Pigq	PIGQ	phosphatidylinositol glycan anchor biosynthesis, class Q	16p13.3	N/A	N/A	N/A	BCM	increased cornea thickness	heterozygote	Early adult	female	1.66e-07	3, 4, 8, 9, 12, 13, 14, 15, 17, 18	x
Pitx1	PITX1	paired-like homeodomain transcription factor 1	5q31.1	N/A	N/A	10049363	WTSI	abnormal cornea morphology	heterozygote	Early adult	female	1.09e-12	7, 8, 9, 18
Pitx2	PITX2	paired-like homeodomain transcription factor 2	4q25	15509533	31341655	16203745	MRC Harwell	corneal opacity	heterozygote	Early adult	female	3.2e-21	1, 4, 7, 12, 13, 15, 16, 18		x
Pld4	PLD4	phospholipase D family, member 4	14q32.33	N/A	N/A	34620855	UC Davis	corneal opacity	homozygote	Early adult	male	3.41e-17	6, 12, 13, 14, 15
Plekha5	PLEKHA5	pleckstrin homology domain containing, family A member 5	12p12.3	N/A	N/A	N/A	TCP	abnormal cornea morphology corneal vascularization fused cornea and lens	homozygote homozygote homozygote	Early adult Early adult Early adult		4.92e-05	6, 9, 12, 13, 15, 20		x
Pmpcb	PMPCB	peptidase (mitochondrial processing) beta	7q22.1	N/A	N/A	N/A	BCM	increased cornea thickness	heterozygote	Early adult	male	2.45e-31	18	x	x
Podn	PODN	podocan	1p32.3	N/A	N/A	24043300	BCM	increased cornea thickness	homozygote	Early adult		3.53e-06	18
Ppat	PPAT	phosphoribosyl pyrophosphate amidotransferase	4q12	N/A	N/A	N/A	TCP	abnormal cornea morphology corneal vascularization fused cornea and lens	heterozygote heterozygote heterozygote	Early adult Early adult Early adult	male male	4.71e-05	7, 9, 12, 13, 18	x	x
Ppfia4	PPFIA4	protein tyrosine phosphatase, receptor type, f polypeptide (PTPRF), interacting protein (liprin), alpha 4	1q32.1	N/A	N/A	N/A	BCM	increased cornea thickness	homozygote	Early adult	female	1.45e-14	13
Prdm4	PRDM4	PR domain containing 4	12q23.3	N/A	28228349	N/A	MRC Harwell	abnormal cornea morphology	homozygote	Early adult	female	1.99e-09	5, 6, 7, 8, 12, 13, 14, 15, 20		x
Psmg1	PSMG1	proteasome (prosome, macropain) assembly chaperone 1	21q22.2	N/A	N/A	N/A	BCM	corneal opacity	heterozygote	Early adult		1.37e-05	4, 13, 15, 17, 18	x	x
Ptma	PTMA	prothymosin alpha	2q37.1	N/A	N/A	31759625	UC Davis	corneal opacity	heterozygote	Early adult	male	1.02e-08	18		x
Puf60	PUF60	poly-U binding splicing factor 60	8q24.3	N/A	35616578	N/A	BCM	increased cornea thickness	heterozygote	Early adult	female	2.45e-05	14, 18		x
Rab19	RAB19	RAB19, member RAS oncogene family	7q34	N/A	N/A	N/A	ICS	corneal opacity increased cornea thickness	homozygote homozygote	Early adult Early adult	female female	3.98E-5 6.99E-5	6, 12, 13, 14, 15
Rab27a	RAB27A	member RAS oncogene family	15q21.3	N/A	N/A	37166546	BCM	increased cornea thickness	homozygote	Early adult	female	4.32e-05	2024-09-13		x
Rab36	RAB36	RAB36, member RAS oncogene family	22q11.23	N/A	N/A	N/A	JAX	sclerocornea	homozygote	Early adult		3.37e-05	6, 12, 14, 15
Rad54l	RAD54L	RAD54 like (S. cerevisiae)	1p34.1	N/A	N/A	23949223	JAX	sclerocornea	heterozygote	Early adult	female	1.99e-05
Rd3	RD3	retinal degeneration 3	1q32.3	N/A	N/A	33539922	BCM	increased cornea thickness	homozygote	Early adult	male	4.97e-07	6
Ric8b	RIC8B	RIC8 guanine nucleotide exchange factor B	12q23.3	N/A	N/A	N/A	MRC Harwell	corneal opacity	heterozygote	Early adult		4e-05	2024-06-18		x
Rnf168	RNF168	ring finger protein 168	3q29	N/A	N/A	21552324	CCP-IMG	abnormal cornea morphology corneal opacity fused cornea and lens	homozygote homozygote homozygote	Early adult Early adult Early adult	male male male	1.39E-8 7.54E-7 1.64E-8	1, 4, 6, 7, 9, 12, 13, 14, 15		x
Sash1	SASH1	SAM and SH3 domain containing 1	6q24.3	N/A	N/A	N/A	BCM	increased cornea thickness	heterozygote	Early adult	female	5.67e-05	7, 15, 17, 18		x
Sdc1	SDC1	syndecan 1	2p24.1	33293379	18840430	25194470	MRC Harwell	corneal opacity	homozygote	Early adult	female	1.22e-05	2024-06-14		x
Sdr42e1	SDR42E1	short chain dehydrogenase/reductase family 42E, member 1	16q23.3	N/A	N/A	N/A	JAX	abnormal cornea morphology	homozygote	Early adult		2.82e-05	9
Setd6	C1orf131	SET domain containing 6	16q21	N/A	N/A	N/A	JAX	sclerocornea	homozygote	Early adult	female	7.57e-12	2016-06-14		x
Sf3b3	SF3B3	splicing factor 3b, subunit 3	16q22.1	N/A	N/A	N/A	JAX	abnormal cornea morphology	heterozygote	Early adult	female	7.76e-05	2018-09-13	x	x
Shmt2	SHMT2	serine hydroxymethyltransferase 2	12q13.3	N/A	N/A	29323231!	BCM	increased cornea thickness	heterozygote	Early adult		5.56e-05	6, 9, 12, 13, 15, 17, 18		x
Shroom4	SHROOM4	shroom family member 4	Xp11.22	N/A	N/A	N/A	TCP	corneal opacity	hemizygote	Early adult	male	6.77e-08	13		x
Sik3	SIK3	SIK family kinase 3	11q23.3	N/A	N/A	22662228	WTSI	abnormal cornea morphology	homozygote	Early adult	female	3.41e-05	4, 6, 7, 8, 9, 14, 15, 16		x
Skic2	SKIC2	superkiller viralicidic activity 2-like	6p21.33	N/A	N/A	35658009	BCM	increased cornea thickness	heterozygote	Early adult	male	8.96e-22	2018-09-14	x	x
Slbp	SLBP	stem-loop binding protein	4p16.3	N/A	N/A	N/A	JAX	corneal opacity	heterozygote	Early adult		4.89e-05	6, 13, 14, 18	x	x
Slc17a2	SLC17A2	solute carrier family 17 (sodium phosphate), member 2	6p22.2	N/A	N/A	N/A	JAX	abnormal cornea morphology	homozygote	Early adult		8.31e-06	13
Slc1a1	SLC1A1	solute carrier family 1 (neuronal/epithelial high affinity glutamate transporter, system Xag), member 1	9p24.2	N/A	N/A	N/A	JAX	fused cornea and lens	homozygote	Early adult	male	1.89e-07	13, 14
Slc25a28	SLC25A28	solute carrier family 25, member 28	10q24.2	N/A	N/A	N/A	WTSI	abnormal cornea morphology	homozygote	Early adult		8.84e-05			x
Slc26a9	SLC26A9	solute carrier family 26, member 9	1q32.1	N/A	N/A	19004773	UC Davis	abnormal cornea morphology corneal opacity	heterozygote heterozygote	Early adult Early adult	female	3e-08	6, 13, 18, 20
Slc30a6	SLC30A6	solute carrier family 30 (zinc transporter), member 6	2p22.3	N/A	N/A	N/A	BCM	increased cornea thickness	heterozygote	Early adult	female	3.72e-06			x
Slc30a7	SLC30A7	solute carrier family 30 (zinc transporter), member 7	1p21.2	N/A	N/A	17954933	BCM	increased cornea thickness	heterozygote	Early adult	male	6.81e-05	13, 18		x
Slc35d1	SLC35D1	solute carrier family 35 (UDP-glucuronic acid/UDP-N-acetylgalactosamine dual transporter), member D1	1p31.3	N/A	N/A	17952091	BCM	increased cornea thickness	heterozygote	Early adult	female	5.74e-30	4, 8, 9, 10, 13, 14, 15, 17, 18		x
Slc5a5	SLC5A5	solute carrier family 5 (sodium iodide symporter), member 5	19p13.11	N/A	N/A	N/A	JAX	corneal deposits	homozygote	Early adult	female	2.68e-05	3, 7, 13 ,14, 20
Smarcb1	SMARCB1	serine palmitoyltransferase, long chain base subunit 1	22q11.23	N/A	N/A	30753823	BCM	increased cornea thickness	heterozygote	Early adult	female	1.02e-47	15, 17, 18	x	x
Spn	SPN	sialophorin	16p11.2	N/A	N/A	30226896	ICS	increased cornea thickness	homozygote	Early adult	male	7.72e-07	7, 8, 13, 14, 15
Spns2	SPNS2	spinster homolog 2	17p13.2	N/A	N/A	30484906	WTSI	abnormal cornea morphology corneal opacity corneal vascularization	homozygote homozygote homozygote	Early adult Early adult Early adult	female female female	4.45E-19 5.33E-20 2.32E-19	6, 7, 9, 12, 13, 14		x
Spred2	SPRED2	sprouty-related EVH1 domain containing 2	2p14	20882678	N/A	14981116	UC Davis	fused cornea and lens	homozygote	Early adult		2.89e-05	6, 9, 10, 12, 13, 14, 15, 20		x
Spry4	SPRY4	sprouty RTK signaling antagonist 4	5q31.3	N/A	N/A	26540287	KMPC	abnormal cornea morphology corneal opacity	homozygote homozygote	Early adult Early adult		5.1E-5 5.1E-5	7, 8, 13, 14		x
Sptlc1	SPTLC1	serine palmitoyltransferase, long chain base subunit 1	9q22.31	N/A	N/A	31751474	BCM	increased cornea thickness	heterozygote	Early adult	female	6.52e-10	15, 17, 18
Stat4	STAT4	signal transducer and activator of transcription 4	2q32.3	20104254	N/A	20104254	UC Davis	corneal opacity	homozygote	Early adult	male	2.43e-05	20
Stra6l	STRA6LP	STRA6-like	9q22.33	N/A	N/A	24852372	UC Davis	corneal opacity	homozygote	Early adult	male	3.67e-05	6
Tatdn2	TATDN2	TatD DNase domain containing 2	3p25.3	N/A	N/A	N/A	BCM	increased cornea thickness	heterozygote	Early adult	female	8.58e-13	18	x
Tcf7l1	TCF7L1	transcription factor 7 like 1	2p11.2	N/A	N/A	N/A	WTSI	abnormal cornea morphology corneal opacity	heterozygote heterozygote	Early adult Early adult		7.05E-5 2.02E-5	4, 6, 9, 14, 15		x
Tead1	TEAD1	TEA domain family member 1	11p15.3	N/A	N/A	18332127	BCM	decreased cornea thickness	heterozygote	Early adult	female	2.95e-06	4, 7, 13, 14, 15, 17, 18	x	x
Tfap2b	TFAP2B	transcription factor AP-2 beta	6p12.3	32353428	N/A	32353428	HMGU	corneal deposits	heterozygote	Early adult		1.14e-05	13, 18		x
Thap1	THAP1	THAP domain containing, apoptosis associated protein 1	8p11.21	N/A	N/A	26376866	JAX	abnormal cornea morphology	heterozygote	Early adult	male	9.61e-05	15, 17, 18	x	x
Thpo	THPO	thrombopoietin	3q27.1	N/A	N/A	8627177	UC Davis	corneal opacity	homozygote	Early adult	male	6.18e-05	4, 7, 11, 14
Tiam1	TIAM1	T cell lymphoma invasion and metastasis 1	21q22.11	N/A	N/A	18349077	ICS	increased cornea thickness	homozygote	Early adult		9.96e-05	13		x
Tmco1	TMCO1	transmembrane and coiled-coil domains 1	1q24.1	N/A	N/A	29467381	JAX	corneal opacity	heterozygote	Early adult	male	3.05e-06	2018-06-16		x
Tmem108	TMEM108	transmembrane protein 108	3q22.1	N/A	31540331	N/A	ICS	abnormal cornea morphology	homozygote	Early adult		3.01e-05	3, 7, 13, 14, 15		x
Tmem165	TMEM165	transmembrane protein 165	4q12	N/A	N/A	30622138	WTSI	abnormal cornea morphology	homozygote	Early adult		1.81e-06			x
Tmem50b	TMEM50B	transmembrane protein 50B	21q22.11	N/A	N/A	N/A	ICS	increased cornea thickness	homozygote	Early adult		3.38e-05	13		x
Tmem63b	TMEM63B	transmembrane protein 63b	6p21.1	N/A	N/A	32375046	ICS	abnormal cornea morphology	heterozygote	Early adult	male	8.27e-08	7, 8, 13, 14, 18		x
Tnfrsf11b	TNFRSF11B	tumor necrosis factor receptor superfamily, member 11b (osteoprotegerin)	8q24.12	15452052	22723892	N/A	UC Davis	corneal opacity	homozygote	Early adult	female	5.14e-09	3, 6, 9, 13, 14, 15, 16, 18, 20
Trim2	TRIM2	tripartite motif-containing 2	4q31.3	N/A	N/A	35552317	BCM	corneal opacity	homozygote	Early adult		5.4e-05	13
Trpc3	TRPC3	transient receptor potential cation channel, subfamily C, member 3	4q27	N/A	N/A	18701065	MRC Harwell	corneal vascularization	heterozygote	Early adult	female	3.21e-05	6, 7, 8, 12, 13, 14, 15, 18		x
Trpm7	TRPM7	transient receptor potential cation channel, subfamily M, member 7	15q21.2	N/A	N/A	18974357	MRC Harwell	corneal opacity	heterozygote	Early adult		9.41e-05	2018-06-14	x	x
Trrap	TRRAP	transformation/transcription domain-associated protein	7q22.1	N/A	N/A	N/A	WTSI	abnormal cornea morphology	heterozygote	Early adult	female	9.85e-05	6, 13, 14, 18		x
U2af1	U2AF1	U2 small nuclear ribonucleoprotein auxiliary factor (U2AF) 1	21q22.3	N/A	N/A	33414485	JAX	corneal opacity	heterozygote	Early adult	male	5.29e-08	3, 9, 12, 13, 18
Ubac1	UBAC1	ubiquitin associated domain containing 1	9q34.3	N/A	N/A	N/A	JAX	corneal vascularization	homozygote	Early adult	female	1.58e-05	2014-06-12		x
Ube3b	UBE3B	ubiquitin protein ligase E3B	12q24.11	N/A	N/A	30808755	BCM	abnormal cornea morphology fused cornea and lens	heterozygote heterozygote	Early adult Early adult	male male	2.75E-6 2.09E-10	12, 13, 14, 15, 18		x
Vps13c	VPS13C	vacuolar protein sorting 13C	15q22.2	N/A	N/A	27329800	HMGU	abnormal cornea morphology	homozygote	Early adult	female	7.31e-05	2014-06-13		x
Vps26c	VPS26C	VPS26 endosomal protein sorting factor C	21q22.13	N/A	N/A	N/A	JAX	abnormal cornea morphology	heterozygote	Early adult	female	1.15e-09	2018-09-13
Zbtb16	ZBTB16	zinc finger and BTB domain containing 16	11q23.2	N/A	34615949	10835630	UC Davis	corneal opacity	homozygote	Early adult		3.39e-05	1, 3, 6, 8, 12, 13, 14, 15, 16		x
Zbtb4	ZBTB4	zinc finger and BTB domain containing 4	17p13.1	N/A	N/A	27815388	JAX	fused cornea and lens	homozygote	Early adult	male	2.56e-05	13, 14		x
Zc3h13	ZC3H13	zinc finger CCCH type containing 13	13q14.13	N/A	N/A	N/A	JAX	abnormal cornea morphology	heterozygote	Early adult		3.71e-05	6, 14, 15, 17, 18	x	x
Zc3h14	ZC3H14	zinc finger CCCH type containing 14	14q31.3	N/A	N/A	N/A	WTSI	abnormal cornea morphology	homozygote	Early adult	female	4.73e-05	15		x
Zdhhc23	ZDHHC23	zinc finger, DHHC domain containing 23	3q13.31	N/A	N/A	N/A	UC Davis	corneal opacity	homozygote	Early adult	female	4.06e-05	13
Zfp395	ZFP395	zinc finger protein 395	8p21.1	N/A	N/A	N/A	BCM	increased cornea thickness	homozygote	Early adult	male	7.83e-06	2024-09-12		x
Zfp90	ZFP90	zinc finger protein 90	16q22.1	N/A	N/A	29880802	BCM	decreased cornea thickness	heterozygote	Early adult	female	3.68e-06	18
Zmat5	ZMAT5	zinc finger, matrin type 5	22q12.2	N/A	N/A	N/A	HMGU	corneal deposits	heterozygote	Early adult		3.79e-05	13, 14, 18
Zzz3	ZZZ3	zinc finger, ZZ domain containing 3	1p31.1	N/A	N/A	N/A	WTSI	abnormal cornea morphology corneal opacity	heterozygote heterozygote	Early adult Early adult		2.84E-6 1.1E-5	6		x
																1 = Endocrine/exocrine 11 = Respiratory 2 = Taste/olfaction 12 = Cardiovascular 3 = Ear, hearing, vestibular 13 = Behavior, Neurologic 4 = Craniofacial 14 = Metabolism/homeostasis 5 = Muscle phenotype 15 = Growth and Body Size 6 = Immune/Hematopoietic 16 = Reproductive System 7 = Skeletal Phenotype 17 = Embryonic 8 = Limbs, digits, tail 18 = Mortality, aging 9 = Integumentary/Pigmentation 19 = Ey…

## Sheet: Supplemental Table 2
Gene	Affects Embryo	Affects Mortality/Aging		NP = Not Phenotyped
ABCA1	Y	Y		NT = Phenotyped; Not Tested
AGBL1	NT	N		N = Phenotyped; Does Not Affect System
CHRDL1	NT	N		Y = Phenotyped; Affects System
CHST6	NP	NP
CNA1	NT	NT
COL17A1	NT	N
COL5A1	NT	N
COL8A1	NT	N
COL8A2	NP	NP
CTNS	NP	NP
CYP1B1	NP	NP
CYP4V2	NP	NP
DCN	NT	N
DOCK9	NT	N
EPYC	NP	NP
FGFR2	NP	NP
FOXC1	NP	NP
FOXE3	NT	N
GJA8	NT	N
GRHL2	Y	Y
GSN	NP	NP
IKBKAP	NT	Y
KERA	NT	N
KRT12	NP	NP
KRT3	NP	NP
LCAT	NP	NP
LOXHD1	NP	NP
LTBP2	NT	N
LUM	N	Y
MAF	Y	Y
MCOLN1	NP	NP
miR-184	NP	NP
NLRP3	NP	NP
OVOL2	NP	NP
PAX6	Y	Y
PIKFYVE	NP	NP
PITX2	NT	Y
PRDM5	NT	N
PRDX3	NP	NP
SLC4A11	NP	NP
SOD1	NP	NP
TACSTD2	NT	N
TCF4	NT	Y
TGFBI	NP	NP
UBIAD1	N	Y
VSX1	NP	NP
ZEB1	NP	NP
ZNF469	NT	N

## Sheet: Supplemental Table 3
Candidate Genes				Established Genes
Gene	STRING	ENSG		Gene	STRING	ENSG
9930012K11Rik	C8ORF58	N/A		ABCA1	ABCA1	ENSG00000165029
Abcg2	ABCG2	ENSG00000118777		AGBL1	AGBL1	ENSG00000273540
Abi2	ABI2	ENSG00000138443		CHRDL1	CHRDL1	ENSG00000101938
Acsl5	ACSL5	ENSG00000197142		CHST6	CHST6	ENSG00000183196
Adgrf4	ADGRF4	ENSG00000153294		CNA1	PPP3CA	ENSG00000138814
Adgrg7	ADGRG7	ENSG00000144820		COL17A1	COL17A1	ENSG00000065618
Adipor1	ADIPOR1	ENSG00000159346		COL5A1	COL5A1	ENSG00000130635
Agap1	AGAP1	ENSG00000157985		COL8A1	COL8A1	ENSG00000144810
Ahcyl1	AHCYL1	ENSG00000168710		COL8A2	COL8A2	ENSG00000171812
Ahsa2	AHSA2	N/A		CTNS	CTNS	ENSG00000040531
Ahsg	AHSG	ENSG00000145192		CYP1B1	CYP1B1	ENSG00000138061
AI837181	C11ORF68	ENSG00000175573		CYP4V2	CYP4V2	ENSG00000145476
Ankrd35	ANKRD35	ENSG00000198483		DCN	DCN	ENSG00000011465
Anpep	ANPEP	ENSG00000166825		DOCK9	DOCK9	ENSG00000088387
App	APP	ENSG00000142192		EPYC	EPYC	ENSG00000083782
Aqp11	AQP11	ENSG00000178301		FGFR2	FGFR2	ENSG00000066468
Ascc1	ASCC1	ENSG00000138303		FOXC1	FOXC1	ENSG00000054598
Aspa	ASPA	ENSG00000108381		FOXE3	FOXE3	ENSG00000186790
Asxl1	ASXL1	ENSG00000171456		GJA8	GJA8	ENSG00000121634
Atp8b1	ATP8B1	ENSG00000081923		GRHL2	GRHL2	ENSG00000083307
Aurka	AURKA	ENSG00000087586		GSN	GSN	ENSG00000148180
Bace2	BACE2	ENSG00000182240		IKBKAP	IKBKAP	ENSG00000070061
Barx2	BARX2	ENSG00000043039		KERA	KERA	ENSG00000139330
Best2	BEST2	ENSG00000039987		KRT12	KRT12	ENSG00000187242
BLTP2	BLTP2	ENSG00000007202		KRT3	KRT3	ENSG00000186442
Bmp4	BMP4	ENSG00000125378		LCAT	LCAT	ENSG00000213398
Bnc2	BNC2	ENSG00000173068		LOXHD1	LOXHD1	ENSG00000167210
Bri3	BRI3	ENSG00000164713		LTBP2	LTBP2	ENSG00000119681
Camsap3	CAMSAP3	ENSG00000076826		LUM	LUM	ENSG00000139329
Ccdc178	CCDC178	ENSG00000166960		MAF	MAF	ENSG00000178573
Ccr3	CCR3	ENSG00000183625		MCOLN1	MCOLN1	ENSG00000090674
Ceacam16	CEACAM16	ENSG00000213892		Mir184	N/A	N/A
Celsr1	CELSR1	ENSG00000075275		NLRP3	NLRP3	ENSG00000162711
Chmp3	CHMP3	ENSG00000115561		OVOL2	OVOL2	ENSG00000125850
Chsy1	CHSY1	ENSG00000131873		PAX6	PAX6	ENSG00000007372
Cidea	CIDEA	ENSG00000176194		PIKFYVE	PIKFYVE	ENSG00000115020
Cldnd2	CLDND2	ENSG00000160318		PITX2	PITX2	ENSG00000164093
Clec5a	CLEC5A	ENSG00000258227		PRDM5	PRDM5	ENSG00000138738
Clic5	CLIC5	ENSG00000112782		PRDX3	PRDX3	ENSG00000165672
Cog6	COG6	ENSG00000133103		SLC4A11	SLC4A11	ENSG00000088836
Cog7	COG7	ENSG00000168434		SOD1	SOD1	ENSG00000142168
Coq6	COQ6	ENSG00000119723		TACSTD2	TACSTD2	ENSG00000184292
Crtc3	CRTC3	ENSG00000140577		TCF4	TCF4	ENSG00000196628
Cubn	CUBN	ENSG00000107611		TGFBI	TGFBI	ENSG00000120708
Dap	DAP	ENSG00000112977		UBIAD1	UBIAD1	ENSG00000120942
Dbn1	DBN1	ENSG00000113758		VSX1	VSX1	ENSG00000100987
Ddx21	DDX21	ENSG00000165732		ZEB1	ZEB1	ENSG00000148516
Dhx40	DHX40	ENSG00000108406		ZNF469	ZNF469	ENSG00000225614
Dnm1l	DNM1L	ENSG00000087470
Dsc2	DSC2	ENSG00000134755
Dsg1b	DSG1	ENSG00000134760
Dsg2	DSG2	ENSG00000046604
Dusp11	DUSP11	ENSG00000144048
Eef1d	EEF1D	ENSG00000104529
Efna4	EFNA4	ENSG00000243364
Ehmt1	EHMT1	ENSG00000181090
Elk4	ELK4	ENSG00000158711
Elmo3	ELMO3	ENSG00000102890
Esyt1	ESYT1	ENSG00000139641
Fam131a	FAM131A	ENSG00000175182
Fam20a	FAM20A	ENSG00000108950
Fancf	FANCF	ENSG00000183161
Fbn2	FBN2	ENSG00000138829
Fbxl18	FBXL18	ENSG00000155034
Fbxo21	FBXO21	ENSG00000135108
Fem1c	FEM1C	ENSG00000145780
Fgf10	FGF10	ENSG00000070193
Fgf20	FGF20	ENSG00000078579
Fkbp5	FKBP5	ENSG00000096060
Foxe3	FOXE3	ENSG00000186790
Foxo3	FOXO3	ENSG00000118689
Frmd3	FRMD3	ENSG00000172159
Gabra2	GABRA2	ENSG00000151834
Gimap3	GIMAP5	N/A
Gipr	GIPR	ENSG00000010310
Glyctk	GLYCTK	ENSG00000168237
Gmppa	GMPPA	ENSG00000144591
Gpc4	GPC4	ENSG00000076716
Hbs1l	HBS1L	ENSG00000112339
Hip1	HIP1	ENSG00000127946
Hmcn2	HMCN2	ENSG00000148357
Hrh4	HRH4	ENSG00000134489
Hsf4	HSF4	ENSG00000102878
Hspb6	HSPB6	ENSG00000004776
Hyal4	HYAL4	ENSG00000106302
Id3	ID3	ENSG00000117318
Ifi27l2a	IFI27L2	ENSG00000119632
Il12rb1	IL12RB1	ENSG00000096996
Iqcb1	IQCB1	ENSG00000173226
Irx3	IRX3	ENSG00000177508
Itpr3	ITPR3	ENSG00000096433
Kat14	KAT14	ENSG00000149474
Kctd1	KCTD1	ENSG00000134504
Kdm8	KDM8	ENSG00000155666
Kifc3	KIFC3	ENSG00000140859
Klf12	KLF12	ENSG00000118922
Klhdc2	KLHDC2	ENSG00000165516
Klhl5	KLHL5	ENSG00000109790
Knstrn	KNSTRN	ENSG00000128944
Lama4	LAMA4	ENSG00000112769
Lmna	LMNA	ENSG00000160789
Lpcat2b	LPCAT2	N/A
Lrrfip1	LRRFIP1	ENSG00000124831
Ltn1	LTN1	ENSG00000198862
Mapkap1	MAPKAP1	ENSG00000119487
Mcur1	MCUR1	ENSG00000050393
Mettl5	METTL5	ENSG00000138382
Mir96	MIR96	ENSG00000199158
Morn1	MORN1	ENSG00000116151
Mthfd2	MTHFD2	ENSG00000065911
Mtmr3	MTMR3	ENSG00000100330
Myo10	MYO10	ENSG00000145555
Myo5a	MYO5A	ENSG00000197535
Myrf	MYRF	ENSG00000124920
Nab2	NAB2	ENSG00000166886
Nadsyn1	NADSYN1	ENSG00000172890
Ncs1	NCS1	ENSG00000107130
Nfil3	NFIL3	ENSG00000165030
Nfkb1	NFKB1	ENSG00000109320
Ngp	N/A	N/A
Nmral1	NMRAL1	ENSG00000153406
Nodal	NODAL	ENSG00000156574
Nsun2	NSUN2	ENSG00000037474
Otor	OTOR	ENSG00000125879
Pah	PAH	ENSG00000171759
Papss2	PAPSS2	ENSG00000198682
Parl	PARL	ENSG00000175193
Pax6	PAX6	ENSG00000007372
Pcdh18	PCDH18	ENSG00000189184
Pcsk6	PCSK6	ENSG00000140479
Pde4dip	PDE4DIP	ENSG00000178104
Pepd	PEPD	ENSG00000124299
Pex3	PEX3	ENSG00000034693
Pex6	PEX6	ENSG00000124587
Pfn1	PFN1	ENSG00000108518
Pigh	PIGH	ENSG00000100564
Pigq	PIGQ	ENSG00000007541
Pitx1	PITX1	ENSG00000069011
Pitx2	PITX2	ENSG00000164093
Pld4	PLD4	ENSG00000166428
Plekha5	PLEKHA5	ENSG00000052126
Pmpcb	PMPCB	ENSG00000105819
Podn	PODN	ENSG00000174348
Ppat	PPAT	ENSG00000128059
Ppfia4	PPFIA4	ENSG00000143847
Prdm4	PRDM4	ENSG00000110851
Psmg1	PSMG1	ENSG00000183527
Ptma	PTMA	ENSG00000187514
Puf60	PUF60	ENSG00000179950
Rab19	RAB19	ENSG00000146955
Rab27a	RAB27A	ENSG00000069974
Rab36	RAB36	ENSG00000100228
Rad54l	RAD54L	ENSG00000085999
Rd3	RD3	ENSG00000198570
Ric8b	RIC8B	ENSG00000111785
Rnf168	RNF168	ENSG00000163961
Sash1	SASH1	ENSG00000111961
Sdc1	SDC1	ENSG00000115884
Sdr42e1	SDR42E1	ENSG00000184860
Setd6	SETD6	ENSG00000103037
Sf3b3	SF3B3	ENSG00000189091
Shmt2	SHMT2	ENSG00000182199
Shroom4	SHROOM4	ENSG00000158352
Sik3	SIK3	ENSG00000160584
Skic2	SKIC2	ENSG00000204351
Slbp	SLBP	ENSG00000163950
Slc17a2	SLC17A2	ENSG00000112337
Slc1a1	SLC1A1	ENSG00000106688
Slc25a28	SLC25A28	ENSG00000155287
Slc26a9	SLC26A9	ENSG00000174502
Slc30a6	SLC30A6	ENSG00000152683
Slc30a7	SLC30A7	ENSG00000162695
Slc35d1	SLC35D1	ENSG00000116704
Slc5a5	SLC5A5	ENSG00000105641
Smarcb1	SMARCB1	ENSG00000099956
Spn	SPN	ENSG00000197471
Spns2	SPNS2	ENSG00000183018
Spred2	SPRED2	ENSG00000198369
Spry4	SPRY4	ENSG00000187678
Sptlc1	SPTLC1	ENSG00000090054
Stat4	STAT4	ENSG00000138378
Stra6l	N/A	N/A
Tatdn2	TATDN2	ENSG00000157014
Tcf7l1	TCF7L1	ENSG00000152284
Tead1	TEAD1	ENSG00000187079
Tfap2b	TFAP2B	ENSG00000008196
Thap1	THAP1	ENSG00000131931
Thpo	THPO	ENSG00000090534
Tiam1	TIAM1	ENSG00000156299
Tmco1	TMCO1	ENSG00000143183
Tmem108	TMEM108	ENSG00000144868
Tmem165	TMEM165	ENSG00000134851
Tmem50b	TMEM50B	ENSG00000142188
Tmem63b	TMEM63B	ENSG00000137216
Tnfrsf11b	TNFRSF11B	ENSG00000164761
Trim2	TRIM2	ENSG00000109654
Trpc3	TRPC3	ENSG00000138741
Trpm7	TRPM7	ENSG00000092439
Trrap	TRRAP	ENSG00000196367
U2af1	U2AF1	ENSG00000160201
Ubac1	UBAC1	ENSG00000130560
Ube3b	UBE3B	ENSG00000151148
Vps13c	VPS13C	ENSG00000129003
Vps26c	VPS26C	ENSG00000157538
Zbtb16	ZBTB16	ENSG00000109906
Zbtb4	ZBTB4	ENSG00000174282
Zc3h13	ZC3H13	ENSG00000123200
Zc3h14	ZC3H14	ENSG00000100722
Zdhhc23	ZDHHC23	ENSG00000184307
Zfp395	ZFP395	N/A
Zfp90	ZFP90	ENSG00000184939
Zmat5	ZMAT5	ENSG00000100319
Zzz3	ZZZ3	ENSG00000036549
